# Supplementary material for: Evaluation of Encapsulation Potential of Selected Star-Hyperbranched Polyglycidol Architectures: Predictive Molecular Dynamics Simulations and Experimental Validation
Source: Molecules. 2023 Oct 28;28(21):7308. doi: 10.3390/molecules28217308 (PMC10650410; doi:10.3390/molecules28217308)
Supplement: Supplementary file 1 [file molecules-28-07308-s001.zip]

Archive with 1 entries (1 files):
- molecules-2564844-supplementary.pdf
